# Supplementary material for: Companion Value Co-Creation and Well-Being in Older Adults with Chronic Illness: A Cross-Sectional Dyadic Study in Spain
Source: Healthcare (Basel). 2026 Feb 25;14(5):578. doi: 10.3390/healthcare14050578 (PMC12984320; doi:10.3390/healthcare14050578)
Supplement: Supplementary file 1 [file healthcare-14-00578-s001.zip]

Archive with 1 entries (1 files):
- healthcare-4063906-supplementary.pdf
